# Supplementary material for: Ochratoxin A Defective Aspergillus carbonarius Mutants as Potential Biocontrol Agents
Source: Toxins (Basel). 2022 Oct 31;14(11):745. doi: 10.3390/toxins14110745 (PMC9695793; doi:10.3390/toxins14110745)
Supplement: Supplementary file 1 [file toxins-14-00745-s001.zip]

Archive with 1 entries (1 files):
- toxins-1978247-supplementary.pdf
